# Supplementary material for: Vaccinating Adolescents and Children Significantly Reduces COVID-19 Morbidity and Mortality across All Ages: A Population-Based Modeling Study Using the UK as an Example
Source: Vaccines (Basel). 2021 Oct 15;9(10):1180. doi: 10.3390/vaccines9101180 (PMC8537561; doi:10.3390/vaccines9101180)
Supplement: Supplementary file 1 [file vaccines-09-01180-s001.zip]

Archive with 1 entries (1 files):
- vaccines-1396998-supplementary.pdf
